# Supplementary material for: Evaluation of Bioactive Metabolites and Antioxidant-Rich Extracts of Amaranths with Possible Role in Pancreatic Lipase Interaction: In Silico and In Vitro Studies
Source: Metabolites. 2021 Sep 30;11(10):676. doi: 10.3390/metabo11100676 (PMC8539516; doi:10.3390/metabo11100676)
Supplement: Supplementary file 1 [file metabolites-11-00676-s001.zip]

Archive with 1 entries (1 files):
- metabolites-1388189-supplementary.pdf
